# Supplementary material for: Predictive Metagenomic Analysis of Autoimmune Disease Identifies Robust Autoimmunity and Disease Specific Microbial Signatures
Source: Front Microbiol. 2021 Mar 4;12:621310. doi: 10.3389/fmicb.2021.621310 (PMC7969817; doi:10.3389/fmicb.2021.621310)
Supplement: Supplementary Table 1 — Autoimmune diseases samples details including number of studies, data type, number of samples of each data type before and after quality control filtering, and number of samples from adults only (age > 18). [file Table_1.XLSX]

## Sheet: Sheet1
Disease	Number of Studies	Number of Studies with 16S rRNA Data	Number of Studies with Shotgun Metagenomics Data	Number of Studies with Both Types of Data	Number of 16S rRNA Samples	Number of Metagenomics Samples	Number of 16S rRNA Samples After Quality Control	Number of Metagenomics Samples After Quality Control	Number of 16S rRNA Samples After Quality Control (Adults only)	Number of Metagenomics Samples After Quality Control (Adults only)
Inflammatory Bowel Disease	14	9	4	1	469	290	447	289	217	143
Multiple Sclerosis	7	5	1	1	229	40	203	40	203	40
Rheumatoid Arthritis	5	4	0	1	233	46	224	52	224	52
Juvenile Idiopathic Arthritis	3	3	0	0	86	0	86	0	2	0
Systemic Lupus Erythematosus	3	3	0	0	86	0	86	0	83	0
Type I Diabetes	2	1	1	0	21	10	19	10	1	7
Ankylosing Spondylitis	2	0	2	0	0	182	0	182	0	175
Behçets’s Syndrome	2	1	1	0	22	24	15	24	15	24
Reactive Arthritis/Spondiloarthritis	1	1	0	0	32	0	32	0	32	0
Antiphospholipid Syndrome	1	1	0	0	13	0	6	0	6	0
Primary Sclerosing Cholangitis	1	1	0	0	44	0	44	0	44	0
Myasthenia Gravis	1	1	0	0	10	0	10	0	10	0
Healthy Controls	NA	NA	NA	NA	727	310	680	283	571	265
Additional Healthy Controls	3	2	0	1	363	329	195	322	194	322
Total	45	32	9	4	2335	1237	2048	1202	1602	1028
