# Supplementary material for: Predictive Metagenomic Analysis of Autoimmune Disease Identifies Robust Autoimmunity and Disease Specific Microbial Signatures
Source: Front Microbiol. 2021 Mar 4;12:621310. doi: 10.3389/fmicb.2021.621310 (PMC7969817; doi:10.3389/fmicb.2021.621310)
Supplement: Supplementary Table 2 — Details of each of the study including disease type, data type, sequencing platform, instrument, sequencing type, 16S rRNA region, age group, country of samples’ origin, DNA extraction kit, accession numbers, number of the samples before quality control and number of samples used for machine learning. [file Table_2.XLSX]

## Sheet: Sheet1
Study	Disease	Data Type	Platform	Instrument	Sequencing Type	16S rRNA Region Sequenced	Age Group	Country	DNA Extraction Kit	Accession	Number of Samples Selected from the Study (untreated, time point 1 for each participant)	Number of Samples Used for Machine Learning
Bajer et al.	Primary Sclerosing Cholangitis	16S rRNA	Illumina	MiSeq	Paired	V3-V4	Adults	Czech Republic	MasterPure Complete DNA and RNA Purification kit	BioProject 368966	109	107
Braun et al.	Inflammatory Bowel Disease	16S rRNA	Illumina	MiSeq	Paired	V4	Adults	Israel	Not available	PRJNA450540	83	83
Chen et al.	Multiple Sclerosis	16S rRNA	Illumina	HiSeq	Paired	V3-V5	Adults	US	MoBio Power Soil DNA Isolation kit	PRJNA335855	67	66
Chen et al.	Rheumatoid Arthritis	16S rRNA	Illumina	MiSeq	Paired	V3-V5	Adults	US	MoBio Power Soil DNA Isolation kit	PRJNA317370	71	71
Choileain et al.	Multiple Sclerosis	16S rRNA	Illumina	MiSeq	Paired	V4	Adults	US	MoBio Power Soil DNA Isolation kit	PRJEB34168	65	65
Consolandi et al.	Behçets’s Syndrome	16S rRNA	454	GS FLX Titanium	Single	V3-V4	Adults	Italy	QIAamp DNA Stool kit	PRJNA256123	38	23
Di Paola et al.	Juvenile Idiopathic Arthritis	16S rRNA	454	GS FLX Titanium	Single	V5-V6	Both	Italy	Custom	ERP013262	58	58
Dunn et al.	Inflammatory Bowel Disease	16S rRNA	Illumina	MiSeq	Paired	V6-V8	Children	Canada	Norgen Stool DNA Isolation kit	PRJEB11846	12	12
Giloteaux et al.	Additional Healthy Controls	16S rRNA	Illumina	MiSeq	Paired	V4	Adults	US	MoBio Power Soil DNA Isolation kit	PRJEB13092	39	39
Goyal et al.	Inflammatory Bowel Disease	16S rRNA	Illumina	MiSeq	Single	V4	Both	US	MoBio Power Soil DNA Isolation ki	PRJNA380944	47	46
Halfvarson et al.	Inflammatory Bowel Disease	16S rRNA	Illumina	HiSeq	Single	V4	Not Available	Sweden	MoBio Power Soil DNA Isolation kit	ERP020401	137	122
Hevia et al.	Systemic Lupus Erythematosus	16S rRNA	Ion Torrent	PGM	Single	V3	Adults	Spain	QIAamp DNA Stool kit	SRP028162	40	40
Jacob et al.	Inflammatory Bowel Disease	16S rRNA	Illumina	MiSeq	Paired	V4	Adults	US	MoBio Power Soil DNA Isolation kit	PRJNA388210	19	19
Jangi et al.	Multiple Sclerosis	16S rRNA	Illumina	MiSeq	Paired	V4	Adults	US	MoBio Power Soil DNA Isolation kit	PRJNA321051, GEO GSE81279	105	105
Kozhieva et al.	Multiple Sclerosis	16S rRNA	Illumina	MiSeq	Paired	V3-V4	Adults	Russia	Not available	SRP221464	30	30
Lee et al.	Rheumatoid Arthritis	16S rRNA	Illumina	MiSeq	Paired	V3-V4	Adults	South Korea	MoBio Power Soil DNA Isolation kit	PRJNA511932	9	9
Li et al.	Rheumatoid Arthritis/Systemic Lupus Erythematosus	16S rRNA	Illumina	MiSeq	Paired	V3-V4	Adults	China	Longsee Stool DNA kit	PRJNA493726	82	82
Luo et al.	Systemic Lupus Erythematosus	16S rRNA	Illumina	MiSeq	Single	V4	Adults	US	Phenol chloroform method	SRP092445	31	31
Manasson et al.	Reactive Arthritis/Spondyloarthritis	16S rRNA	Illumina	MiSeq	Paired	V4	Adults	Guatemala	MoBio Power Soil DNA Isolation kit	SRX3095059	64	64
Mar et al.	Inflammatory Bowel Disease	16S rRNA	Illumina	MiSeq	Paired	V4	Adults	US	QIAamp DNA Stool kit	SRP071201	43	43
Mejia-Leon et al.	Type I Diabetes	16S rRNA	454	GS FLX Titanium	Single	V3-V5	Children	Mexico	QIAamp DNA Stool kit	emailed, shared the data	29	23
Miyake et al.	Multiple Sclerosis	16S rRNA	454	GS FLX Titanium	Single	V1-V2	Adults	Japan	Enzymatic lysis method	DDBJ MS: DRA000672, DRA000673, DRA00675, DRA00676, DRA00678-DRA000684, DRA002866-DRA002874, 20 HC: DRA002875-DRA002906 add 18 HC: DRA000869-DRA000886	70	11
Moris et al.	Myasthenia Gravis	16S rRNA	Illumina	MiSeq	Paired	V3	Adults	Spain	QIAamp DNA Stool kit	PRJNA450610	20	20
Pascal et al.	Inflammatory Bowel Disease	16S rRNA	Illumina	MiSeq	Single	V4	Adults	Spain	International Human Microbiome Standards	PRJNA422193	107	107
Ruff et al.	Antiphospholipid Syndrome	16S rRNA	Illumina	MiSeq	Paired	V4	Adults	US	QIAGEN DNeasy Power Soil DNA Isolation kit	PRJEB32067	29	20
Shaw et al.	Inflammatory Bowel Disease	16S rRNA	Illumina	MiSeq	Paired	V4	Children	US	Not available	SRP076281	29	28
Sprockett et al.	Inflammatory Bowel Disease	16S rRNA	Illumina	MiSeq	Paired	V4	Children	Poland/Israel/ Netherlands/Canada	QIAGEN DNeasy Power Soil DNA Isolation kit	SRP160897	63	58
Stoll et al.	Juvenile Idiopathic Arthritis	16S rRNA	Illumina	MiSeq, Hiseq	Paired for MiSeq and Single for HiSeq	V4	Children	US	Zymo Research kit	PRJNA362958	40	40
Sun et al.	Rheumatoid Arthritis	16S rRNA	Illumina	MiSeq	Paired	V3-V4	Adults	China	QIAamp DNA Stool kit	SRP223483	126	124
Tejesvi et al.	Juvenile Idiopathic Arthritis	16S rRNA	Ion Torrent	400 bp chemistry	Single	V4-V5	Children	Finland	QIAamp DNA Stool kit	SRP057688	57	57
Whisner et al.	Additional Healthy Controls	16S rRNA	Illumina	MiSeq	Paired	V4	Adults	US	MoBio Power Soil DNA Isolation kit	PRJNA473006	70	70
Zegarra-Ruiz et al.	Systemic Lupus Erythematosus	16S rRNA	Illumina	MiSeq	Single	V4	Adults	US	MoBio Power Soil DNA Isolation kit	PRJEB28382, PRJEB24742	19	19
Cekanaviciute et al.	Multiple Sclerosis	16S rRNA and shotgun metagenomics	454 for 16S rRNA and Illumina for shotgun metagenomics	GS FLX Titanium, Illumina Instrument information is not available	Single	V3-V5	Adults	US	MoBio Power Soil DNA Isolation kit	PRJEB99111	147 16S rRNA, 34 metagenomics	117 16S rRNA, 34 metagenomics
Connors et al.	Inflammatory Bowel Disease	16S rRNA and shotgun metagenomics	Illumina	MiSeq for 16S rRNA amd NextSeq for metagenomics	Single	V4-V5	Children	Canada	Norgen Stool DNA Isolation kit	PRJEB35587	12 16S rRNA, 12 metagenomics	12 16S rRNA, 12 metagenomics
HMP1	Additional Healthy Controls	16S rRNA and shotgun metagenomics	454 for 16S rRNA and Illumina for shotgun metagenomics	GS FLX Titanium for 454 and Genome Analyzer II for Illumina	Single for 16S rRNA and Paired for metagenomics	V3-V5	Adults	US	Not available	https://portal.hmpdacc.org/	254 16S rRNA, 329 metagenomics	125 16S rRNA, 322 metagenomics
Scher et al.	Rheumatoid Arthritis	16S rRNA and shotgun metagenomics	454 for 16S rRNA and Illumina for shotgun metagenomics	GS FLX Titanium for 454 and HiSeq for Illumina	Single for 16S rRNA and Paired for metagenomics	V1-V2	Adults	US	MoBio Power Soil DNA Isolation kit	SRP023463	114 16S rRNA, 66 metagenomics	102 16S rRNA, 65 metagenomics
Ananthakrishnan et al.	Inflammatory Bowel Disease	shotgun metagenomics	Illumina	NextSeq 500	Single	NA	Adults	US	QIAGEN AllPrep DNA RNA Mini kit	PRJNA384246	82	82
Hall et al.	Inflammatory Bowel Disease	shotgun metagenomics	Illumina	HiSeq	Paired	NA	Both	US	QIAGEN AllPrep DNA RNA Mini kit	PRJNA385949	28	28
Heintz-Buschart et al.	Type I Diabetes	shotgun metagenomics	Illumina	HiSeq	Paired	NA	Both	Luxembourg	MoBio Power Soil DNA Isolation kit	PRJNA289586	20	20
HMP2	Inflammatory Bowel Disease	shotgun metagenomics	Illumina	HiSeq	Single	NA	Both	US	Not available	https://portal.hmpdacc.org/	112	112
Lewis et al.	Inflammatory Bowel Disease	shotgun metagenomics	Illumina	HiSeq	Paired	NA	Children	US/Canada	MoBio Power Soil DNA Isolation kit	SRP057027	112	85
Ventura et al.	Multiple Sclerosis	shotgun metagenomics	Illumina	HiSeq	Paired	NA	Adults	US	MoBio Power Soil DNA Isolation kit	PRJEB28543	48	48
Wen et al.	Ankylosing Spondylitis	shotgun metagenomics	Illumina	HiSeq	Paired	NA	Both	China	phenol trichloromethane DNA extraction method	PRJEB24527	211	211
Ye et al.	Behçets’s Syndrome	shotgun metagenomics	Illumina	HiSeq	Paired	NA	Adults	China	QIAamp DNA Stool kit	PRJNA431482,PRJNA356225	76	76
Zhou et al.	Ankylosing Spondylitis	shotgun metagenomics	Illumina	HiSeq	Paired	NA	Both	China	Not available	PRJEB29373	107	107
												769
