# Supplementary material for: Predictive Metagenomic Analysis of Autoimmune Disease Identifies Robust Autoimmunity and Disease Specific Microbial Signatures
Source: Front Microbiol. 2021 Mar 4;12:621310. doi: 10.3389/fmicb.2021.621310 (PMC7969817; doi:10.3389/fmicb.2021.621310)
Supplement: Supplementary Table 3 — Final parameters of predictive models including number of samples, number of features before and after near-zero-variance feature removal and ROC AUC of each model. [file Table_3.XLSX]

## Sheet: Sheet1
				Random Forest			XGBoost								SVM			Ridge Regression
Model	Number of Samples	Number of Features	Number of Features After Near-Zero Variance Removal	ntree	mtry	ROC AUC	nrounds	max_depth	eta	gamma	colsample_bytree	min_child_weight	subsample	ROC AUC	sigma	C	ROC AUC	alpha	lambda	ROC AUC
Autoimmunity All Genus 16S rRNA	1750	634	59	1000	30	0.786	1000	7	0.05	0	1	1	1	0.751	0.0211401	1	0.733	0	0.099	0.69
Autoimmunity Adults Genus 16S rRNA	1530	583	62	1000	32	0.721	650	7	0.05	0	1	1	1	0.735	0.0314489	1	0.728	0	0.1	0.695
IBD All Genus 16S rRNA	894	502	61	1000	31	0.895	900	7	0.01	0	1	1	1	0.933	0.0171606	8	0.805	0	0.1	0.845
IBD Adults Genus 16S rRNA	434	415	71	1000	2	0.892	950	6	0.1	0	1	1	1	0.871	0.019221	0.5	0.723	0	0.1	0.821
MS Adults Genus 16S rRNA	406	431	79	1000	2	0.798	350	4	0.1	0	1	1	1	0.788	0.0126274	2	0.718	0	0.1	0.717
RA Adults Genus 16S rRNA	448	480	63	1000	2	0.827	350	6	0.1	0	1	1	1	0.814	0.0154463	1	0.876	0	0.032	0.738
IBD vs MS Adults Genus 16S rRNA	406	326	80	1000	2	0.895	600	4	0.1	0	1	1	1	0.93	0.0136454	4	0.89	0	0.055	0.845
IBD vs RA Adults Genus 16S rRNA	434	357	65	1000	2	0.991	450	4	0.05	0	1	1	1	0.982	0.012389	2	0.964	0	0.035	0.986
MS vs RA Adults Genus 16S rRNA	406	390	77	1000	2	0.98	750	40	0.1	0	1	1	1	0.975	0.0332524	4	0.865	0	0.1	0.865
Autoimmunity All Species 16S rRNA	1750	913	81	1000	41	0.8	950	5	0.025	0	1	1	1	0.788	0.0453018	2	0.756	0	0.085	0.713
Autoimmunity Adults Species 16S rRNA	1530	856	85	1000	2	0.703	1000	4	0.05	0	1	1	1	0.685	0.010788	4	0.726	0	0.099	0.65
IBD All Species 16S rRNA	894	709	87	1000	2	0.93	700	6	0.1	0	1	1	1	0.942	0.00951155	4	0.905	0	0.09	0.889
IBD Adults Species 16S rRNA	434	566	100	1000	2	0.891	850	5	0.025	0	1	1	1	0.871	0.00721137	128	0.798	0	0.092	0.85
MS Adults Species 16S rRNA	406	587	112	1000	2	0.812	700	7	0.1	0	1	1	1	0.877	0.00950359	1	0.82	0	0.1	0.803
RA Adults Species 16S rRNA	448	664	99	1000	2	0.879	600	6	0.05	0	1	1	1	0.847	0.0523546	0.5	0.845	0	0.013	0.795
IBD vs MS Adults Species 16S rRNA	406	499	115	1000	2	0.905	300	4	0.05	0	1	1	1	0.942	0.0101505	4	0.88	0	0.086	0.9
IBD vs RA Adults Species 16S rRNA	434	544	98	1000	2	0.998	600	4	0.05	0	1	1	1	1	0.00918763	1	0.925	0	0.017	0.984
MS vs RA Adults Species 16S rRNA	406	114	114	1000	2	0.992	800	4	0.01	0	1	1	1	0.998	0.00669186	32	0.947	0	0.095	0.885
Autoimmunity All Genus Metagenomics	1194	190	52	1000	27	0.821	800	8	0.1	0	1	1	1	0.823	0.0354499	2	0.807	0	0.086	0.794
Autoimmunity Adults Genus Metagenomics	882	176	50	1000	26	0.887	650	5	0.1	0	1	1	1	0.909	0.0317775	2	0.826	0	0.078	0.778
IBD All Genus Metagenomics	578	168	51	1000	2	0.907	1000	5	0.025	0	1	1	1	0.934	0.0307657	2	0.879	0	0.098	0.806
IBD Adults Genus Metagenomics	286	142	52	1000	2	0.903	600	5	0.025	0	1	1	1	0.898	0.0195926	8	0.735	0	0.095	0.811
Autoimmunity All Species Metagenomics	1194	546	115	1000	58	0.853	350	6	0.05	0	1	1	1	0.834	0.0144074	1	0.828	0	0.099	0.832
Autoimmunity Adults Species Metagenomics	882	504	115	1000	2	0.826	400	8	0.05	0	1	1	1	0.866	0.0115049	2	0.801	0	0.097	0.806
IBD All Species Metagenomics	578	481	119	1000	57	0.876	850	5	0.05	0	1	1	1	0.95	0.00805891	4	0.833	0	0.098	0.835
IBD Adults Species Metagenomics	286	404	122	1000	57	0.923	500	4	0.025	0	1	1	1	0.923	0.00892244	1	0.867	0	0.099	0.837
